# Supplementary material for: Identification of Homeobox Transcription Factors in a Dimorphic Fungus Talaromyces marneffei and Protein-Protein Interaction Prediction of RfeB
Source: J Fungi (Basel). 2024 Sep 30;10(10):687. doi: 10.3390/jof10100687 (PMC11508405; doi:10.3390/jof10100687)
Supplement: Supplementary file 1 [file jof-10-00687-s001.zip]

Archive with 2 entries (2 files):
- Supplemental Data S1.pdf
- Supplemental Data S2 and Figures S1-S5.pdf
